# Supplementary material for: Melanoma Cell State-Specific Responses to TNFα
Source: Biomedicines. 2021 May 26;9(6):605. doi: 10.3390/biomedicines9060605 (PMC8230114; doi:10.3390/biomedicines9060605)
Supplement: Supplementary file 1 [file biomedicines-09-00605-s001.zip]

Archive with 1 entries (1 files):
- biomedicines-1232290-supplementary.pdf
